# Supplementary material for: GPLD1 is a scavenger carrier mediating lysosomal degradation of extracellular aberrant proteins
Source: Life Sci Alliance. 2026 Jun 5;9(8):e202603717. doi: 10.26508/lsa.202603717 (PMC13241479; doi:10.26508/lsa.202603717)
Supplement: Supplementary file 1 [file LSA-2026-03717_TableS1.xlsx]

## Sheet: TableS1
				Total Spectral Count
Identified Proteins (228/230)	Accession Number	Alternate ID	Molecular Weight	Control	ALFA- SAA1	Ratio of SSA1/Cont
Cluster of Phosphatidylinositol-glycan-specific phospholipase D OS=Bos taurus OX=9913 GN=GPLD1 PE=1 SV=1 (P80109)	P80109 [3]	GPLD1	93 kDa	1	68	68
Apolipoprotein B OS=Bos taurus OX=9913 GN=APOB PE=1 SV=3	E1BNR0	APOB	516 kDa	14	741	52.9286
Phospholipid transfer protein OS=Bos taurus OX=9913 GN=PLTP PE=2 SV=1	Q58DL9	PLTP	56 kDa	1	24	24
Cluster of Adipocyte plasma membrane-associated protein OS=Bos taurus OX=9913 GN=APMAP PE=2 SV=1 (Q3T0E5)	Q3T0E5 [2]	APMAP	46 kDa	1	16	16
Apolipoprotein A-I OS=Bos taurus OX=9913 GN=APOA1 PE=1 SV=3	P15497	APOA1	30 kDa	18	275	15.2778
Paraoxonase OS=Bos taurus OX=9913 GN=PON1 PE=1 SV=1	Q2KIW1	PON1	40 kDa	5	66	13.2
Prenylcysteine oxidase 1 OS=Bos taurus OX=9913 GN=PCYOX1 PE=1 SV=2	F1N2K1	PCYOX1	57 kDa	1	13	13
Apolipoprotein D OS=Bos taurus OX=9913 GN=APOD PE=2 SV=1	Q32KY0	APOD	21 kDa	1	12	12
Platelet-activating factor acetylhydrolase OS=Bos taurus OX=9913 GN=PLA2G7 PE=2 SV=1	Q1RML9 (+1)	PLA2G7	50 kDa	1	12	12
BPI fold-containing family B member 1 OS=Bos taurus OX=9913 GN=BPIFB1 PE=4 SV=1	F1MLW2 (+1)	BPIFB1	52 kDa	1	12	12
Serpin family D member 1 OS=Bos taurus OX=9913 GN=SERPIND1 PE=3 SV=1	F6R4P6	SERPIND1	63 kDa	2	21	10.5
Attractin OS=Bos taurus OX=9913 GN=ATRN PE=4 SV=1	A0A3S5ZP40	ATRN	157 kDa	1	10	10
Cluster of Actin-depolymerizing factor OS=Bos taurus OX=9913 GN=GSN PE=1 SV=2 (F1N1I6)	F1N1I6 [2]	GSN	92 kDa	2	19	9.5
Secreted phosphoprotein 24 OS=Bos taurus OX=9913 GN=SPP2 PE=1 SV=2	Q27967	SPP2	23 kDa	1	9	9
Vitronectin OS=Bos taurus OX=9913 GN=VTN PE=1 SV=1	Q3ZBS7	VTN	54 kDa	2	16	8
Collagen type VI alpha 3 chain OS=Bos taurus OX=9913 GN=COL6A3 PE=1 SV=2	E1BB91	COL6A3	340 kDa	1	7	7
Fibulin-1 OS=Bos taurus OX=9913 GN=FBLN1 PE=1 SV=1	A0A3Q1MG73 (+2)	FBLN1	74 kDa	1	7	7
Collagen type XVIII alpha 1 chain OS=Bos taurus OX=9913 GN=COL18A1 PE=4 SV=3	F1N6W9	COL18A1	154 kDa	1	7	7
Cluster of Uncharacterized protein OS=Bos taurus OX=9913 GN=LOC506828 PE=3 SV=3 (F1MJK3)	F1MJK3 [3]	LOC506828	163 kDa	6	41	6.83333
Insulin-like growth factor binding protein acid labile subunit OS=Bos taurus OX=9913 GN=IGFALS PE=2 SV=1	Q09TE3	IGFALS	66 kDa	1	6	6
Serum amyloid A-4 protein OS=Bos taurus OX=9913 GN=SAA4 PE=2 SV=1	Q32L76	SAA4	15 kDa	1	6	6
Cluster of Complement component C9 OS=Bos taurus OX=9913 GN=C9 PE=2 SV=1 (Q3MHN2)	Q3MHN2 [2]	C9	62 kDa	3	17	5.66667
Apolipoprotein E OS=Bos taurus OX=9913 GN=APOE PE=3 SV=2	A0A140T881 (+2)	APOE	37 kDa	5	27	5.4
SERPINA10 protein OS=Bos taurus OX=9913 GN=SERPINA10 PE=2 SV=1	A5PJ69	SERPINA10	52 kDa	1	5	5
APOF protein OS=Bos taurus OX=9913 GN=APOF PE=2 SV=2	Q17QH1	APOF	34 kDa	1	5	5
Inter-alpha-trypsin inhibitor heavy chain H2 OS=Bos taurus OX=9913 GN=ITIH2 PE=1 SV=1	A0A3Q1LK49 (+1)	ITIH2	97 kDa	1	4	4
Cluster of Complement subcomponent C1r OS=Bos taurus OX=9913 GN=C1R PE=4 SV=1 (A0A3Q1MGP1)	A0A3Q1MGP1 [2]	C1R	81 kDa	1	4	4
Alpha-2-antiplasmin OS=Bos taurus OX=9913 GN=SERPINF2 PE=1 SV=2	P28800	SERPINF2	55 kDa	1	4	4
Vitamin K-dependent protein S OS=Bos taurus OX=9913 GN=PROS1 PE=4 SV=1	A0A3Q1MKZ3 (+3)	PROS1	75 kDa	1	4	4
Lecithin-cholesterol acyltransferase OS=Bos taurus OX=9913 GN=LCAT PE=2 SV=1	Q2KIW4	LCAT	50 kDa	1	4	4
Apolipoprotein A-II OS=Bos taurus OX=9913 GN=APOA2 PE=1 SV=2	P81644	APOA2	11 kDa	1	4	4
Anthrax toxin receptor OS=Bos taurus OX=9913 GN=ANTXR2 PE=3 SV=1	A0A3Q1MR72	ANTXR2	52 kDa	1	4	4
Alpha-2-HS-glycoprotein OS=Bos taurus OX=9913 GN=AHSG PE=1 SV=2	P12763	AHSG	38 kDa	4	12	3
Cluster of Serpin A3-1 OS=Bos taurus OX=9913 GN=SERPINA3-1 PE=3 SV=1 (A0A452DJK6)	A0A452DJK6 [8]	SERPINA3-1	52 kDa	3	9	3
Apolipoprotein C-III OS=Bos taurus OX=9913 GN=APOC3 PE=1 SV=2	P19035	APOC3	11 kDa	1	3	3
Calcium voltage-gated channel auxiliary subunit alpha2delta 1 OS=Bos taurus OX=9913 GN=CACNA2D1 PE=3 SV=3	F1N7F9	CACNA2D1	125 kDa	1	3	3
Cluster of Kininogen-1 OS=Bos taurus OX=9913 GN=KNG1 PE=4 SV=1 (A0A140T8C8)	A0A140T8C8 [2]	KNG1	69 kDa	8	23	2.875
Complement C3 OS=Bos taurus OX=9913 GN=C3 PE=1 SV=2	Q2UVX4	C3	187 kDa	30	67	2.23333
Cluster of Hemopexin OS=Bos taurus OX=9913 GN=HPX PE=4 SV=1 (A0A452DI25)	A0A452DI25 [3]	HPX	52 kDa	4	8	2
Ceruloplasmin OS=Bos taurus OX=9913 GN=CP PE=1 SV=1	A0A3Q1NJB1 (+1)	CP	121 kDa	3	6	2
Cluster of Factor XIIa inhibitor OS=Bos taurus OX=9913 PE=1 SV=1 (P50448)	P50448 [2]		52 kDa	2	4	2
Clusterin OS=Bos taurus OX=9913 PE=3 SV=3	F1MWI1		43 kDa	1	2	2
Inter-alpha-trypsin inhibitor heavy chain H4 OS=Bos taurus OX=9913 GN=ITIH4 PE=3 SV=1	A0A3Q1LZ09 (+3)	ITIH4	101 kDa	1	2	2
Complement C1s subcomponent OS=Bos taurus OX=9913 GN=C1S PE=4 SV=1	A0A3Q1M7Q5 (+2)	C1S	78 kDa	1	2	2
Uncharacterized protein OS=Bos taurus OX=9913 GN=LOC528040 PE=4 SV=1	A0A3Q1M3A4 (+1)	LOC528040	190 kDa	1	2	2
BPI fold containing family A, member 2C OS=Bos taurus OX=9913 GN=BSP30C PE=2 SV=1	Q0PH99	BSP30C	28 kDa	1	2	2
ApoN protein OS=Bos taurus OX=9913 GN=APON PE=2 SV=1	Q2KIH2	APON	29 kDa	1	2	2
BTB domain containing 8 OS=Bos taurus OX=9913 GN=BTBD8 PE=4 SV=1	A0A3Q1M4J4 (+2)	BTBD8	192 kDa	1	2	2
PLXDC1 protein OS=Bos taurus OX=9913 GN=PLXDC1 PE=2 SV=1	A6H734	PLXDC1	55 kDa	1	2	2
[Protein ADP-ribosylarginine] hydrolase OS=Bos taurus OX=9913 GN=ADPRH PE=3 SV=1	A0A452DIA9 (+1)	ADPRH	54 kDa	1	2	2
Clusterin OS=Bos taurus OX=9913 GN=CLU PE=1 SV=1	P17697	CLU	51 kDa	9	17	1.88889
Cluster of Coagulation factor V OS=Bos taurus OX=9913 GN=F5 PE=3 SV=3 (F1N0I3)	F1N0I3 [2]	F5	240 kDa	7	13	1.85714
Lipopolysaccharide-binding protein OS=Bos taurus OX=9913 GN=LBP PE=3 SV=2	F1MNN7 (+1)	LBP	54 kDa	5	9	1.8
Uncharacterized protein OS=Bos taurus OX=9913 PE=1 SV=1	A0A3Q1M3L6		40 kDa	29	51	1.75862
Cluster of Serpin A3-7 OS=Bos taurus OX=9913 GN=SERPINA3-7 PE=1 SV=1 (A0A0A0MP92)	A0A0A0MP92 [2]	SERPINA3-7	47 kDa	4	7	1.75
Cluster of Complement component 4A OS=Bos taurus OX=9913 GN=C4A PE=1 SV=3 (E1BH06)	E1BH06 [3]	C4A	193 kDa	16	27	1.6875
Cluster of Histidine-rich glycoprotein OS=Bos taurus OX=9913 GN=HRG PE=4 SV=3 (F1MKS5)	F1MKS5 [2]	HRG	61 kDa	3	5	1.66667
Apolipoprotein A-IV OS=Bos taurus OX=9913 GN=APOA4 PE=3 SV=2	F1N3Q7	APOA4	52 kDa	8	13	1.625
Uncharacterized protein OS=Bos taurus OX=9913 PE=1 SV=1	A0A3Q1LRW4 (+1)		47 kDa	2	3	1.5
Fibrinogen gamma-B chain OS=Bos taurus OX=9913 GN=FGG PE=4 SV=1	A0A3Q1MV91 (+2)	FGG	47 kDa	14	20	1.42857
Cluster of Uncharacterized protein OS=Bos taurus OX=9913 PE=1 SV=2 (G5E5T5)	G5E5T5 [3]		56 kDa	73	77	1.05479
Cluster of Alpha-2-macroglobulin OS=Bos taurus OX=9913 GN=A2M PE=1 SV=2 (Q7SIH1)	Q7SIH1 [2]	A2M	168 kDa	36	36	1
Cluster of Uncharacterized protein OS=Bos taurus OX=9913 GN=LOC100847119 PE=1 SV=2 (F1MLW8)	F1MLW8 [3]	LOC100847119	25 kDa	32	32	1
Serotransferrin OS=Bos taurus OX=9913 GN=TF PE=2 SV=1	Q29443	TF	78 kDa	10	10	1
Inter-alpha-trypsin inhibitor heavy chain H1 OS=Bos taurus OX=9913 GN=ITIH1 PE=1 SV=1	Q0VCM5	ITIH1	101 kDa	3	3	1
Alpha-1-antiproteinase OS=Bos taurus OX=9913 GN=SERPINA1 PE=1 SV=1	P34955	SERPINA1	46 kDa	3	3	1
Keratin 18 OS=Bos taurus OX=9913 GN=KRT18 PE=1 SV=1	F6S1Q0	KRT18	48 kDa	2	2	1
Cluster of Complement factor H OS=Bos taurus OX=9913 GN=CFH PE=1 SV=3 (Q28085)	Q28085 [5]	CFH	140 kDa	2	2	1
Prothrombin OS=Bos taurus OX=9913 GN=F2 PE=1 SV=2	P00735	F2	71 kDa	1	1	1
Angiotensinogen OS=Bos taurus OX=9913 GN=AGT PE=1 SV=2	P01017	AGT	51 kDa	1	1	1
Metavinculin OS=Bos taurus OX=9913 GN=VCL PE=1 SV=1	A0A3Q1LIB4 (+3)	VCL	111 kDa	1	1	1
Corticosteroid-binding globulin OS=Bos taurus OX=9913 GN=SERPINA6 PE=3 SV=1	E1BF81	SERPINA6	45 kDa	1	1	1
Sulfhydryl oxidase OS=Bos taurus OX=9913 GN=QSOX1 PE=3 SV=1	A0A3Q1N9Y5 (+1)	QSOX1	86 kDa	1	1	1
Tubulin beta chain OS=Bos taurus OX=9913 GN=TUBB1 PE=3 SV=1	A0A3Q1M442 (+1)	TUBB1	55 kDa	1	1	1
Vitamin K-dependent protein Z OS=Bos taurus OX=9913 GN=PROZ PE=4 SV=1	A0A3Q1M8B7 (+1)	PROZ	53 kDa	1	1	1
Uncharacterized protein OS=Bos taurus OX=9913 PE=4 SV=2	G3N0S9		21 kDa	14	13	0.928571
Fibronectin OS=Bos taurus OX=9913 GN=FN1 PE=4 SV=1	G5E5A8	FN1	276 kDa	22	20	0.909091
Cluster of Uncharacterized protein OS=Bos taurus OX=9913 PE=1 SV=3 (F1MZ96)	F1MZ96 [2]		27 kDa	18	16	0.888889
Uncharacterized protein OS=Bos taurus OX=9913 PE=1 SV=1	A0A3Q1LPG0		36 kDa	8	7	0.875
Ig-like domain-containing protein OS=Bos taurus OX=9913 PE=4 SV=1	A0A3Q1LJT1		25 kDa	5	4	0.8
Uncharacterized protein OS=Bos taurus OX=9913 PE=1 SV=1	G3N0V0		36 kDa	14	11	0.785714
Fibrinogen beta chain OS=Bos taurus OX=9913 GN=FGB PE=4 SV=1	A0A3Q1MG04 (+1)	FGB	57 kDa	35	27	0.771429
C4b-binding protein alpha chain OS=Bos taurus OX=9913 GN=C4BPA PE=2 SV=1	Q28065	C4BPA	69 kDa	4	3	0.75
Cluster of Plasminogen OS=Bos taurus OX=9913 GN=PLG PE=1 SV=2 (P06868)	P06868 [2]	PLG	91 kDa	85	63	0.741176
sp|K1C9_HUMAN|	K1C9_HUMAN		62 kDa	29	21	0.724138
CD5 molecule like OS=Bos taurus OX=9913 GN=CD5L PE=2 SV=1	A6QNW7	CD5L	50 kDa	13	9	0.692308
SHBG protein OS=Bos taurus OX=9913 GN=SHBG PE=2 SV=1	A5PKC2	SHBG	43 kDa	6	4	0.666667
Cluster of Cathelicidin-7 OS=Bos taurus OX=9913 GN=CATHL7 PE=2 SV=1 (P56425)	P56425 [3]	CATHL7	19 kDa	3	2	0.666667
Cluster of sp|K2C1_HUMAN| (K2C1_HUMAN)	K2C1_HUMAN [2]		66 kDa	57	36	0.631579
Cluster of Ig-like domain-containing protein OS=Bos taurus OX=9913 PE=1 SV=1 (A0A3Q1LUE9)	A0A3Q1LUE9 [3]		17 kDa	8	5	0.625
Cluster of Conglutinin OS=Bos taurus OX=9913 GN=CGN1 PE=1 SV=2 (P23805)	P23805 [2]	CGN1	38 kDa	5	3	0.6
Cluster of Albumin OS=Bos taurus OX=9913 GN=ALB PE=4 SV=1 (A0A140T897)	A0A140T897 [3]	ALB	69 kDa	44	26	0.590909
Cluster of Antithrombin-III OS=Bos taurus OX=9913 GN=SERPINC1 PE=3 SV=1 (A0A3Q1NJR8)	A0A3Q1NJR8 [5]	SERPINC1	60 kDa	6	3	0.5
C3/C5 convertase OS=Bos taurus OX=9913 GN=CFB PE=1 SV=1	A0A3Q1LRP5 (+1)	CFB	81 kDa	2	1	0.5
Complement C1q subcomponent subunit B OS=Bos taurus OX=9913 GN=C1QB PE=1 SV=1	Q2KIV9	C1QB	26 kDa	2	1	0.5
Cluster of Fibrinogen alpha chain OS=Bos taurus OX=9913 GN=FGA PE=4 SV=1 (F6QND5)	F6QND5 [2]	FGA	95 kDa	91	41	0.450549
Ig-like domain-containing protein OS=Bos taurus OX=9913 PE=4 SV=1	A0A3Q1LSF0 (+1)		15 kDa	5	2	0.4
sp|TRYP_PIG|	TRYP_PIG		24 kDa	8	3	0.375
Cluster of sp|K1C10_HUMAN| (K1C10_HUMAN)	K1C10_HUMAN [19]		60 kDa	38	14	0.368421
Cluster of sp|K22E_HUMAN| (K22E_HUMAN)	K22E_HUMAN [31]		66 kDa	47	17	0.361702
Gc-globulin OS=Bos taurus OX=9913 GN=GC PE=4 SV=1	A0A3Q1LQ02 (+2)	GC	54 kDa	3	1	0.333333
Peptidoglycan recognition protein 1 OS=Bos taurus OX=9913 GN=PGLYRP1 PE=1 SV=1	Q8SPP7	PGLYRP1	21 kDa	3	1	0.333333
Adiponectin B OS=Bos taurus OX=9913 GN=C1QC PE=4 SV=1	A0A3B0IZF8	C1QC	26 kDa	3	1	0.333333
Cluster of sp|KRHB3_HUMAN| (KRHB3_HUMAN)	KRHB3_HUMAN [9]		54 kDa	3	1	0.333333
Immunoglobulin J chain OS=Bos taurus OX=9913 GN=JCHAIN PE=1 SV=1	Q3SYR8	JCHAIN	18 kDa	10	2	0.2
Amyloid-beta A4 protein OS=Bos taurus OX=9913 GN=APP PE=3 SV=1	A0A3Q1LNE7 (+5)	APP	79 kDa	1	0	0
Desmoplakin OS=Bos taurus OX=9913 GN=DSP PE=1 SV=2	E1BKT9	DSP	332 kDa	1	0	0
Serpin H1 OS=Bos taurus OX=9913 GN=SERPINH1 PE=2 SV=1	Q2KJH6	SERPINH1	47 kDa	1	0	0
Pyruvate kinase OS=Bos taurus OX=9913 GN=PKM PE=1 SV=1	A5D984	PKM	58 kDa	1	0	0
sp|BGAL_ECOLI|	BGAL_ECOLI		116 kDa	1	0	0
von Willebrand factor OS=Bos taurus OX=9913 GN=VWF PE=4 SV=1	A0A3Q1LLU1 (+1)	VWF	308 kDa	1	0	0
Cluster of Actin, cytoplasmic 2 OS=Bos taurus OX=9913 GN=ACTG1 PE=1 SV=1 (P63258)	P63258 [6]	ACTG1	42 kDa	1	0	0
Proteoglycan 4 OS=Bos taurus OX=9913 GN=PRG4 PE=4 SV=3	F1MDS0	PRG4	129 kDa	1	0	0
Desmoglein-1 OS=Bos taurus OX=9913 GN=DSG1 PE=1 SV=1	Q03763	DSG1	112 kDa	1	0	0
Thrombospondin-1 OS=Bos taurus OX=9913 GN=THBS1 PE=3 SV=1	A0A3Q1MQV3 (+2)	THBS1	130 kDa	1	0	0
Periostin OS=Bos taurus OX=9913 GN=POSTN PE=1 SV=1	A0A3Q1MF21 (+2)	POSTN	90 kDa	1	0	0
Transthyretin OS=Bos taurus OX=9913 GN=TTR PE=1 SV=1	O46375	TTR	16 kDa	1	0	0
Junction plakoglobin OS=Bos taurus OX=9913 GN=JUP PE=1 SV=1	A0A3Q1M1M7 (+1)	JUP	81 kDa	1	0	0
Plakophilin-1 OS=Bos taurus OX=9913 GN=PKP1 PE=3 SV=2	G3N156 (+1)	PKP1	80 kDa	1	0	0
Glyceraldehyde-3-phosphate dehydrogenase OS=Bos taurus OX=9913 GN=GAPDH PE=1 SV=4	P10096	GAPDH	36 kDa	1	0	0
sp|CAH2_HUMAN|	CAH2_HUMAN		29 kDa	1	0	0
Lumican OS=Bos taurus OX=9913 GN=LUM PE=1 SV=1	Q05443	LUM	39 kDa	1	0	0
Thrombospondin-4 OS=Bos taurus OX=9913 GN=THBS4 PE=3 SV=1	A0A452DJ62 (+1)	THBS4	106 kDa	1	0	0
Alpha-1B-glycoprotein OS=Bos taurus OX=9913 GN=A1BG PE=1 SV=1	A0A3Q1MJT2 (+1)	A1BG	62 kDa	1	0	0
Coagulation factor X OS=Bos taurus OX=9913 GN=F10 PE=4 SV=1	A0A452DIP8	F10	67 kDa	1	0	0
sp|CATA_HUMAN|	CATA_HUMAN		60 kDa	1	0	0
Annexin A2 OS=Bos taurus OX=9913 GN=ANXA2 PE=1 SV=2	P04272	ANXA2	39 kDa	1	0	0
C3/C5 convertase OS=Bos taurus OX=9913 GN=C2 PE=4 SV=1	A0A3S5ZPC6 (+1)	C2	87 kDa	1	0	0
Cluster of Protein AMBP OS=Bos taurus OX=9913 GN=KIF12 PE=3 SV=1 (A0A3Q1MGB8)	A0A3Q1MGB8 [3]	KIF12	56 kDa	1	0	0
Cartilage oligomeric matrix protein OS=Bos taurus OX=9913 GN=COMP PE=1 SV=2	P35445	COMP	82 kDa	1	0	0
Cluster of L-lactate dehydrogenase OS=Bos taurus OX=9913 GN=LDHB PE=1 SV=1 (A0A3Q1M5R4)	A0A3Q1M5R4 [3]	LDHB	37 kDa	1	0	0
Christmas factor OS=Bos taurus OX=9913 GN=F9 PE=4 SV=3	F1MBC5	F9	50 kDa	1	0	0
Cluster of Tubulin alpha-1C chain OS=Bos taurus OX=9913 GN=TUBA1C PE=1 SV=1 (Q3ZCJ7)	Q3ZCJ7 [3]	TUBA1C	50 kDa	1	0	0
Complement component 8 subunit beta OS=Bos taurus OX=9913 GN=C8B PE=3 SV=3	F1N102	C8B	67 kDa	1	0	0
Cluster of Mannan binding lectin serine peptidase 1 OS=Bos taurus OX=9913 GN=MASP1 PE=4 SV=1 (A0A3Q1MG08)	A0A3Q1MG08 [2]	MASP1	79 kDa	1	0	0
CDH19 protein OS=Bos taurus OX=9913 GN=CDH19 PE=2 SV=1	A5PJM6	CDH19	19 kDa	1	0	0
HGF activator OS=Bos taurus OX=9913 GN=HGFAC PE=4 SV=3	E1BCW0	HGFAC	70 kDa	1	0	0
Hyaluronan-binding protein 2 OS=Bos taurus OX=9913 GN=HABP2 PE=2 SV=1	Q5E9Z2	HABP2	62 kDa	1	0	0
Afamin OS=Bos taurus OX=9913 GN=AFM PE=1 SV=1	G3MYZ3	AFM	70 kDa	1	0	0
Complement C5a anaphylatoxin OS=Bos taurus OX=9913 GN=C5 PE=1 SV=3	F1MY85	C5	189 kDa	1	0	0
Creatine kinase M-type OS=Bos taurus OX=9913 GN=CKM PE=1 SV=2	Q9XSC6	CKM	43 kDa	6	0	0
