# Supplementary material for: GPLD1 is a scavenger carrier mediating lysosomal degradation of extracellular aberrant proteins
Source: Life Sci Alliance. 2026 Jun 5;9(8):e202603717. doi: 10.26508/lsa.202603717 (PMC13241479; doi:10.26508/lsa.202603717)
Supplement: Supplementary file 2 [file LSA-2026-03717_TableS2.xlsx]

## Sheet: Fig1C
	Raw mean fluorescence intensity		Ratio
Tube Name:	P4 Mean FITC-A	P4 Mean ECD-A	GFP	RFP
293_2	13579.5	7481	1	1
293GPLDCsG_2	13715	36700.2	1.00998	4.90579
293GPLDCsG+Saa_4	21034.6	79448.4	1.549	10.62
293GPLDCsG+Saa+B_5	52714.5	46779.3	3.88192	6.25308
Tube Name:	P4 Mean FITC-A	P4 Mean ECD-A	GFP	RFP
293_2	18494.4	9705.3	1	1
293GPLDCsG_2	19524.1	42061.7	1.05568	4.33389
293GPLDCsG+Saa_4	34271.2	118517	1.85306	12.2115
293GPLDCsG+Saa+B_5	82514.9	61535.3	4.46162	6.34038
Tube Name:	P4 Mean FITC-A	P4 Mean ECD-A	GFP	RFP
293_2	18851.8	9704.3	1	1
293GPLDCsG_2	20387	42876.2	1.08144	4.41827
293GPLDCsG+Saa_4	31149.1	96078.6	1.65231	9.90062
293GPLDCsG+Saa+B_5	74335.4	78079.1	3.94315	8.04583

## Sheet: Fig3A
	Raw mean fluorescence intensity		Ratio
Tube Name:	P4 Mean FITC-A	P4 Mean ECD-A	GFP	RFP
None_9	19131.7	28376.7	1	1
293-GPLD1_1	34238.7	169076	1.78963	5.95825
293-GPLD1+Luc+HS_3	35263.2	203191	1.84318	7.16048
293-GPLD1+ESD_4	63317.7	495688	3.30957	17.4681
Tube Name:	P4 Mean FITC-A	P4 Mean ECD-A	GFP	RFP
293-None_9	17596.2	23179.6	1	1
293-GPLD1_1	19355.6	106608	1.09999	4.59924
293-GPLD1+Luc+HS_3	22509.5	193923	1.27923	8.3661
293-GPLD1+ESD_7	30235.5	326178	1.7183	14.0718
Tube Name:	P4 Mean FITC-A	P4 Mean ECD-A	GFP	RFP
None_37	11239.9	8069.4	1	1
GPLD1_33	13635	37844.8	1.21309	4.68991
GPLD1+Luc_34	18575.8	85599	1.65267	10.6079
GPLD1+ESD_36	21712.2	143088	1.93171	17.7322

## Sheet: Fig3C
	Raw mean fluorescence intensity		Ratio
Tube Name:	P4 Mean FITC-A	P4 Mean ECD-A	GFP	RFP
293_2	13579.5	7481	1	1
293GPLDCsG_1	18743.5	42942	1.38028	5.74014
293GPLDCsG+Luc_2	17310.3	114273	1.27474	15.2751
293GPLDCsG+Luc+B_3	89576.5	71455.3	6.59645	9.55157
Tube Name:	P4 Mean FITC-A	P4 Mean ECD-A	GFP	RFP
293_2	18494.4	9705.3	1	1
293GPLDCsG_1	19687.9	42499	1.06453	4.37895
293GPLDCsG+Luc_2	23172.7	137736	1.25296	14.1918
293GPLDCsG+Luc+B_3	105437	76825.6	5.70103	7.91584
Tube Name:	P4 Mean FITC-A	P4 Mean ECD-A	GFP	RFP
293_2	18851.8	9704.3	1	1
293GPLDCsG_1	20413.7	43745.1	1.08285	4.50781
293GPLDCsG+Luc_2	23863.3	121749	1.26584	12.5459
293GPLDCsG+Luc+B_3	93919.8	68216.5	4.98201	7.02951

## Sheet: Fig4A
	Raw mean fluorescence intensity		Ratio
Tube Name:	P3 Mean FITC-A	P3 Mean ECD-A	GFP	RFP
None_25	15831.2	16600.6	1	1
GPLD1WT_1	11045.1	42854.4	0.697679	2.5815
GPLD1WT+Luc_2	16431.8	91307.3	1.03794	5.50024
GPLD1WT+SAA1_3	33384.7	160864	2.10879	9.69025
H133N_5	14366.1	40637	0.907455	2.44792
H133N+Luc_6	18391.6	66042.3	1.16173	3.97831
H133N+SAA1_7	21698.9	69029.7	1.37064	4.15827
H158N_9	18576	61098	1.17338	3.68047
H158N+Luc_10	22256.3	76902.7	1.40585	4.63253
H158N+SAA1_11	24630.6	88739.9	1.55583	5.34558
Tube Name:	P3 Mean FITC-A	P3 Mean ECD-A	GFP	RFP
None_21	9585	6329.7	1	1
WT_13	8967.3	11875.2	0.935556	1.87611
WT+Luc_14	10505.5	36225.4	1.09604	5.72308
WT+SAA1_15	22976.8	96866.2	2.39716	15.3034
H133N_5	9986.8	14422.5	1.04192	2.27854
H133N+Luc_6	11822.1	33756.4	1.2334	5.33302
H133N+SAA1_7	14658.5	43980.2	1.52932	6.94823
H158N_17	9408.7	14734.9	0.981607	2.3279
H158N+Luc_18	10549.5	51405.8	1.10063	8.12136
H158N+SAA1_19	16927.3	101423	1.76602	16.0234
Tube Name:	P3 Mean FITC-A	P3 Mean ECD-A	GFP	RFP
None_13	8392.3	6518.3	1	1
GPLD1WT_1	12518.1	34083.2	1.49162	5.22885
GPLD1+Luc_2	18170.5	102004	2.16514	15.6489
GPLD1+SAA1_3	37513.7	182410	4.47001	27.9843
H133N_5	11390.8	29311.9	1.35729	4.49686
H133N+Luc_6	13659.1	68509.6	1.62758	10.5103
H133N+SAA1_7	18070.4	78370.4	2.15321	12.0231
H158N_9	9989.6	25865.2	1.19033	3.96809
H158N+Luc_10	13069.4	67482.2	1.55731	10.3527
H158N+SAA1_11	19283.9	116059	2.29781	17.8051

## Sheet: Fig4B
	Raw mean fluorescence intensity		Ratio
Tube Name:	P4 Mean FITC-A	P4 Mean ECD-A	GFP	RFP
HeLaNo__15	22067	9478.5	1	1
HeLaNo_gGPAA_16	23384.7	9874.7	1	1
HeLaGPLDCsG_9	23402	14435.6	1.0605	1.52298
HeLaGPLDCsG_gGPAA_10	23378.3	14599.6	0.999726	1.47849
HeLaGPLDCsG_+Luc_11	32629.2	45005.2	1.47864	4.74814
HeLaGPLDCsG_+Luc_gGPAA_12	31659.6	43508.5	1.35386	4.40606
HeLaGPLDCsG_+SAA__13	109746	179905	4.97329	18.9803
HeLaGPLDCsG_+SAA_gGPAA_14	112877	177304	4.82695	17.9554
Tube Name:	P4 Mean FITC-A	P4 Mean ECD-A	GFP	RFP
HeLaNo_A_7	21959.1	9003.5	1	1
HeLaNo_gGPAA_8	23496	9461.8	1	1
HeLaGPLDCsG_1	23486.6	12894	1.06956	1.43211
HeLaGPLDCsG_gGPAA_2	24204	13054.6	1.03013	1.37972
HeLaGPLDCsG_+Luc_3	35554.9	44087.4	1.61914	4.8967
HeLaGPLDCsG_+Luc_gGPAA_4	33488.2	42456.2	1.42527	4.48712
HeLaGPLDCsG_+SAA__5	85410.2	124047	3.88951	13.7776
HeLaGPLDCsG_+SAA_gGPAA_6	99612.2	136376	4.23954	14.4133
Tube Name:	P4 Mean FITC-A	P4 Mean ECD-A	GFP	RFP
HelaWT_ 70	32327.7	20529.2	1	1
HelagGa_ 71	36165.8	25339.6	1.11872	1.23432
GPLDCsG_inWT_13	27395.6	37254.7	0.847434	1.81472
GPLDCsG_ingGa_14	33419.4	45793.9	1.03377	2.23067
GPLDCsG+Luc_inWT_19	31740.9	136503	0.981848	6.6492
GPLDCsG+Luc_ingGa_20	41290.2	192276	1.27724	9.36596
HeLaGPLDCsG_+SAA__5	86675.6	130363	2.40869	6.39181
HeLaGPLDCsG_+SAA_gGPAA_6	92310.1	142371	2.51653	6.68068

## Sheet: Fig5B
	Raw mean fluorescence intensity		Ratio
Tube Name:	P3 Mean FITC-A	P3 Mean ECD-A	GFP	RFP
293Neo-AdDMEM_5	11228.4	10565.6	1	1
293Neo_1	11342.5	29157.2	1.01016	2.75964
293Neo+Luc_2	20297.9	111229	1.80773	10.5275
EXT1oe-AdDMEM_10	10825.2	11646.7	1	1
EXT1oe_6	10742.9	36770.4	0.992397	3.15715
EXT1oe+Luc_7_7	23147.1	154930	2.13826	13.3025
EXT1KO-AdDMEM_15	9389.2	10229.2	1	1
EXT1KO_11	9000.3	22110.5	0.95858	2.16151
EXT1KO+Luc_12	13890	62598.6	1.47936	6.1196
EXT1KOoe+AdDMEM_20	11575.7	12243.1	1	1
EXT1KOoe_16	9799.9	27229.4	0.846592	2.22406
EXT1KOoe+Luc_17	21053.5	127262	1.81877	10.3946
Tube Name:	P3 Mean FITC-A	P3 Mean ECD-A	GFP	RFP
293Neo_1	9137.8	9603.9	1	1
293Neo+GPLD1_2	10482	44407.4	1.1471	4.62389
293Neo+Luc_3	31784.8	303077	3.47839	31.5577
293NeoEXT1oe_6	7873.8	8578	1	1
EXT1oe_7	10527.9	39980.8	1.33708	4.66085
EXT1oe+Luc_8	26418.7	223065	3.35527	26.0043
293NeoEXT1KO_11	6977.5	6579	1	1
EXT1KO_12	8006.4	20336	1.14746	3.09105
EXT1KO+Luc_13	11315.5	51046.8	1.62171	7.75905
EXT1KOEXT1oe_16	8172.1	7741.2	1	1
EXT1KOEXT1oe+GPLD_17	8601.8	21298	1.05258	2.75125
EXT1KOEXT1oe+Luc_18	19956.5	135891	2.44203	17.5543
Tube Name:	P3 Mean FITC-A	P3 Mean ECD-A	GFP	RFP
293Neo_1	10683.6	10696.8	1	1
GPLD1_2	11222.9	35945.1	1.05048	3.36036
GPLD1+Luc_3	21261	152717	1.99006	14.2768
EXT1oe_6	8726.6	8637.3	1	1
EXT1oe+GPLD_7	9608.3	34067.2	1.10104	3.9442
EXT1oe+Luc_8	20206.2	159112	2.31547	18.4216
EXT1KO_11	7938	7754.1	1	1
EXT1KO+GPLD_12	8198	20948.3	1.03275	2.70158
EXT1KO+Luc_13	10176.2	51207.1	1.28196	6.60387
EXT1KOEXT1oe_16	8683	7540.6	1	1
EXT1KOEXT1oe+GPLD_17	8711.5	22776	1.00328	3.02045
EXT1KOEXT1oe+Luc_18	25977.4	182056	2.99175	24.1434

## Sheet: Fig5C
	Raw mean fluorescence intensity		Ratio
Tube Name:	P4 Mean FITC-A	P4 Mean ECD-A	GFP	RFP
Trex_GPLDCsG+SAA_23	40498.3	102596	1	1
Trex_GPLDCsG+SAA+Hep_24	29445.8	45510.2	0.727087	0.443588
HuEhT2+GPLD1+Luc_23	56694	416490	1	1
HuEhT2+GPLD1+Luc+Hepa80_25	49851	133926	0.879299	0.321559
Trex_GPLDCsG+SAA_2	102686	394032	1	1
Trex_GPLDCsG+SAA+80H_3	62871.7	211018	0.612274	0.535534
GPLD1+Luc_32	66918.7	445363	1	1
GPLD1+Luc+Hepa80_34	36925.9	116458	0.551802	0.261491
Trex_GPLDCsG+SAA_7	79630.6	356813	1	1
Trex_GPLDCsG+SAA+80H_8	53945.6	196007	0.677448	0.549327
GPLD1+Luc_17	47649.6	236642	1	1
GPLD1+Luc+Hepa80_19	32270.2	87695	0.67724	0.370582

## Sheet: Fig6A
	Raw mean fluorescence intensity		Ratio
Tube Name:	P4 Mean FITC-A	P4 Mean ECD-A	GFP	RFP
None_11	36213.1	14139.4	1	1
GPLD1_6	53148.1	32605.3	1.46765	2.30599
Clusterin_1	42372.4	45985.8	1.17008	3.25232
GPLD1+Luc_7	53170.9	85246.6	1.46828	6.02901
Clusterin+Luc_2	43323.9	56007	1.19636	3.96106
GPLD1+SAA1_8	107601	376955	2.97133	26.6599
Clusterin+SAA1_3	53301.2	129541	1.47188	9.1617
GPLD1+Ab42_10	64514.4	67110.6	1.78152	4.74635
Clusterin+Ab42_5	143979	555523	3.97589	39.289
Tube Name:	P4 Mean FITC-A	P4 Mean ECD-A	GFP	RFP
None_11	13283.9	20239.5	1	1
GPLD1_6	15502.1	42086.9	1.16698	2.07944
Clusterin_1	20951	75880.4	1.57717	3.74912
GPLD1+Luc_7	32300.6	96599	2.43156	4.7728
Clusterin+Luc_2	28625.7	212060	2.15492	10.4776
GPLD1+SAA1_8	75303.8	251842	5.6688	12.4431
Clusterin+SAA1_3	39479.8	172859	2.972	8.54068
GPLD1+Ab42_10	33574.4	126181	2.52745	6.23441
Clusterin+Ab42_5	37120.3	532732	2.79438	26.3214
Tube Name:	P4 Mean FITC-A	P4 Mean ECD-A	GFP	RFP
None_11	14709.5	22738.5	1	1
GPLD1_6	17989.9	51449.2	1.22301	2.26265
Clusterin_1	24757.3	83261.6	1.68308	3.6617
GPLD1+Luc_7	35318.3	161543	2.40105	7.10437
Clusterin+Luc_2	23381.3	120912	1.58954	5.31749
GPLD1+SAA1_8	55759.4	292580	3.79071	12.8672
Clusterin+SAA1_3	30122.4	147871	2.04782	6.5031
GPLD1+Ab42_10	24485.7	116735	1.66462	5.13379
Clusterin+Ab42_5	30209.5	527682	2.05374	23.2065

## Sheet: FigS1C
	Raw mean fluorescence intensity		Ratio
	GFP	RFP	GFP	RFP
GPLD1_1	19305.6	41716.3	1	1
GPLD1+SAA12μM _5	22609.1	49329.5	1.17112	1.1825
GPLD1+SAA14μM _6	28291.4	109143	1.46545	2.61632
GPLD1+SAA18μM _7	43617.5	230378	2.25932	5.52249
GPLD1_2	23845.7	55889.3	1	1
GPLD1+SAA12μM _6	34955.1	61747.7	1.46589	1.10482
GPLD1+SAA14μM _7	46119.6	142940	1.93408	2.55756
GPLD1+SAA18μM _8	71318.5	309015	2.99083	5.52906
GPLD1_2	12381.6	45843.2	1	1
GPLD1+SAA12μM _6	13223.2	62239.3	1.06797	1.35766
GPLD1+SAA14μM _7	16958.4	146567	1.36965	3.19715
GPLD1+SAA18μM _8	26245.5	192809	2.11972	4.20583

## Sheet: FigS2A
	Raw mean fluorescence intensity		Ratio
	GFP	RFP	GFP	RFP
AdDMEM	11626.7	12629.1	1	1
GP1	12760.7	44885.6	1.09753	3.55414
GP1＋Urea	14956	48693.4	1.28635	3.85565
AdDMEM	13282.8	10973.7	1	1
GP1	12145.7	50195.1	0.914393	4.57413
GP1＋Urea	11822.9	47524.5	0.890091	4.33076
AdDMEM	13282.8	10973.7	1	1
GP1	10497.7	35674	0.790323	3.25086
GP1＋Urea	11247.3	34467.8	0.846757	3.14095

[truncated: 5 more sheets: FigS2B, FigS2C, FigS3A, FigS4A, FigS5]
